# Supplementary material for: Ultra-Wide-Field Fluorescein Angiography Assessment of Non-Perfusion in Patients with Diabetic Retinopathy Treated with Anti-Vascular Endothelial Growth Factor Therapy
Source: J Clin Med. 2023 Feb 8;12(4):1365. doi: 10.3390/jcm12041365 (PMC9963628; doi:10.3390/jcm12041365)
Supplement: Supplementary file 1 [file jcm-12-01365-s001.zip]

Archive with 1 entries (1 files):
- jcm-2158623-supplementary.pdf
